# Supplementary material for: Differences in the determinants of right ventricular and regional left ventricular long-axis dysfunction in Friedreich ataxia
Source: PLoS One. 2018 Dec 31;13(12):e0209410. doi: 10.1371/journal.pone.0209410 (PMC6312254; doi:10.1371/journal.pone.0209410)
Supplement: S1 Data — (XLSX) [file pone.0209410.s001.xlsx]

## Sheet: Data
		FRDA				Ht	Wt	Sex	Age		Hr	Syst_Bp	Diast_Bp						LVEDD	LVEDS	SWT	PWT	RWT	FS	LV mass		LVMI												Septal s`	Septal e`				Lateral s`	Lateral e`
		1				187	73.5	1	33		98	105	75						4.9	3.3	1.3	1.3	0.530612	32.6531	251.282		126.922												6.4	8.3				10	9.6
		1				180	98	1	36		78	130	75						5.12	2.8	1.1	1.2	0.46875	45.3125	226.624		104.135												7.2	6.1				7.2	6.1
		1				168	82.5	0	44		58	105	65						4.4	2.6	1	1	0.454545	40.9091	146.415		76.0987												4.9	3.7				6.2	7
		1				173	52.6	0	19		72	90	50						4	2.9	1.1	1	0.5	27.5	134.896		83.1058												5.1	8.4				7.3	10
		1				173	77	0	52		77	120	80						4.2	2.2	1.1	1.2	0.571429	47.619	165.842		86.8935												6.1	6.2				5.7	7.2
		1				161	51	0	32		61	105	80						4.7	2.9	0.8	0.8	0.340426	38.2979	121.089		79.6289												6.9	11				11	13
		1				165	57	1	26		73	110	70						5.2	3.8	1.2	1.1	0.423077	26.9231	225.614		139.02												5.8	9.6				6.5	13
		1				186	62.5	1	36		68	120	80						4.3	2.7	1.2	1.2	0.55814	37.2093	182.915		99.3658												6.1	6.2				11	9.3
		1				168	52	0	35		74	105	65						3.8	2.4	0.6	0.8	0.421053	36.8421	71.2465		45.0553												7.4	12				11	14
		1				166	47.8	0	24		74	105	70						4.4	2.6	0.9	0.8	0.363636	40.9091	117.441		77.6457												7.1	9.2				13	13
		1				180	72	1	33		74	110	70						4.8	3	1.1	1	0.416667	37.5	180.164		94.3761												7.8	6.8				8.6	12
		1				180	80	1	39		70	110	65						4.7	2.7	1.1	1.1	0.468085	42.5532	185.741		93.0371												7.5	7.8				7.4	8
		1				175	56	1	18.2		91	105	65						4.9	3.3	1.1	1.1	0.45	33	199		118												8.1	8.6				9.5	18
		1				178	81	1	50		71	140	80						4.5	2.3	1.1	1.1	0.488889	48.8889	173.342		87.0715												8.4	4.6				7.6	7.5
		1				178	69.9	0	34		65	120	75						4.7	2.66	0.89	0.9	0.382979	43.4043	140.298		75.0288												7.3	7.33				9.37	9.39
		1				182.5	81.2	1	21		64	105	65						5.51	3.89	0.97	0.97	0.352087	29.4011	203.477		100.27												4.5	7.68				5.32	10.9
		1				178	75.3	0	27		80	105	70						4.01	2.41	1.33	1.38	0.688279	39.9002	197.522		102.343												6.11	7.84				6	13.5
		1				164	55	0	24		55	105	70						4.6	3.3	1	1	0.434783	28.2609	152.728		95.9702												8.66	12.9				8.15	13.5
		1				164	68	0	20		96	125	65						5.4	3.5	0.9	1	0.37037	35.1852	191.4		109.9												8	8				15	26
		1				164	66	0	20		72	95	55						5.07	3.17	1.1	1.1	0.433925	37.4753	209.827		122.019												7.4	10.2				13.1	19.95
		1				172	56	1	18		70	90	50						5.2	3.4	0.8	0.95	0.37	35	159		96												8	11				14.1	18.8
		1				183	90	1	41.7		65	110	80						5	3.5	1.1	1.1	0.44	30	205		97												9.4	8.4				13	11
		1				174	62	1	30		75	120	70						4.26	2.94	1.54	1.24	0.58216	30.9859	224.402		128.38												5.4	6.4				7.4	10.5
		1				145	55	0	24		80	105	65						4.1	2.16	1.2	1.12	0.546341	47.3171	161.847		111.197												8.45	8.5				9.2	14.1
		1				170	60.5	0	19		55	118	62						5.31	3.25	0.83	0.81	0.305085	38.7947	153.848		90.4493												7.7	12.1				9.05	18
		1				167	56	0	30.9		80	105	70						4	2.1	0.9	1	0.5	48	117		72												7	8				10	11
		1				173	63	0	29		95	105	70						4.3	3.1	0.9	0.9	0.418605	27.907	122.119		69.6807												6.2	10.8				8.1	11.5
		1				179	74	1	26		70	115	75						5.44	3.48	0.9	0.95	0.349265	36.0294	187.179		97.3083												8.8	9.7				12.7	16
		1				168	64	0	29.5		108	95	60						4.5	3.2	1.3	1.2	0.53	29	208		121												6.2	5.7				11	10.9
		1				150	61.7	0	40.6		65	100	65						5.1	2.8	1	1	0.39	45	186		119												6.6	8.1				7.9	13
		1				178	73.5	0	34		84	110	65						3.49	1.65	1.06	1.07	0.613181	52.7221	111.837		58.5451												10.1	9				12.2	12.6
		1				150	39.2	0	31		89	105	65						3.26	1.38	1.09	1.11	0.680982	57.6687	106.175		82.1948												9.5	6.5				10.1	9.1
		1				177	87.5	1	34		61	125	75						4.98	3.05	1.3	1.39	0.558233	38.755	270.634		132.094												8.65	8.26				11	11
		1				147	71	0	27		71	100	60						3.9	2.14	0.96	0.93	0.476923	45.1282	111.663		68.1482												7	10.7				7.26	10.26
		1				171	90	0	23		86	110	70						4.7	2.7	1.1	1.1	0.468085	42.5532	185.741		91.8474												8	11				12	15
		1				169	65	0	24		84	120	85						3.8	2.5	1.2	1.1	0.578947	34.2105	142.418		81.5628												7.2	6				9	10.7
		1				171	75	1	16.2		78	135	65						4.8	2.4	1.1	1.1	0.46	50	192		103												7.9	9				7	12.9
		1				173	63	1	18.1		72	120	60						4.7	2.4	1.3	1.3	0.55	49	236		134												6.8	6.1				11.3	11.2
		1				170	57	1	24		64	105	60						3.9	2.7	1	1.2	0.615385	30.7692	138.753		83.6672												4.2	5.4				6.2	9.2
		1				180	62	1	30		70	90	60						5.2	3.5	0.89	0.88	0.338462	32.6923	163.753		91.4078												5	8.6				6.7	12.9
		1				160	50.5	0	32		68	160	95						4.07	2.1	1.21	1.23	0.604423	48.4029	172.384		114.352												6.53	4.89				5	5.33
		1				162	80	0	35.7		72	135	85						4.9	2.3	1.22	1.04	0.42	52	206		111												6.8	8.4				10.4	9.4
		1				170	87.3	0	35		72	100	55						4.61	2.47	1.18	1.1	0.477223	46.4208	189.387		95.2747												5.8	8.67				5.97	10.2
		1				135	35	1	20		90	105	60						3.9	2	1.6	1.3	0.666667	48.7179	210.813		184.846												7.9	7.7				5.6	8
		1				168	83	1	38		95	120	80						4.83	3.07	1.3	1.13	0.467909	36.4389	223.062		115.639												6.4	7.37				8.37	11
		1				168	82.5	0	53.4		63	115	75						4.8	2.7	0.86	0.87	0.36	43	139		72												7.3	8.6				10.2	9.9
		1				176	69	1	24		88	115	75						4.3	2.6	1.1	1.03	0.47907	39.5349	154.145		83.5709												5.87	8.2				9.23	12.13
		1				180	70.5	1	28		58	100	60						4.4	2.4	1.1	1.2	0.545455	45.4545	178.237		94.2061												9.9	10.3				11	11
		1				165	63	0	44		73	115	70						3.74	2.28	0.9	0.96	0.513369	39.0374	102.201		60.3523												7	6.6				11	10.5
		1				175	60	1	21		90	100	65						4.6	2.9	2.1	1.6	0.695652	36.9565	391.548		226.205												6.2	7.6				5.6	9.6
		1				165	75	0	19		77	100	60						4.2	2.8	1.4	1.4	0.666667	33.3333	222.183		121.834												6.8	6.7				6.7	9.6
		1				156	85	0	38		57	110	70						5.2	2.7	0.79	0.84	0.323077	48.0769	147.275		79.7527												7.2	6.9				8.2	10.8
		1				165	64	0	47		80	110	70						4.6	2.6	1.1	1	0.434783	43.4783	168.224		98.6777												9.6	6.3				6.5	7.8
		1				168	55.2	0	43		76	100	65						4.2	2.6	0.93	0.98	0.466667	38.0952	127.505		78.6119												8.9	11.8				9.2	14.1
		1				183	86	1	42		70	110	70						5.1	2.8	1.1	1.1	0.431373	45.098	211.846		101.675												8.6	9.2				9.6	9.9
		1				160	79	0	54		67	120	70						4.4	1.9	1	1.1	0.5	56.8182	156.699		85.9454												7.1	6.5				8.1	8.1
		1				160	50.6	0	25		70	85	45						4.7	3.1	0.85	0.84	0.357447	34.0426	130.046		86.1942												7.6	12				12	15
		1				172	54	1	22		75	110	55						4.3	3.1	1.7	1.7	0.790698	27.907	311.269		190.434												4.4	6.2				7.4	8.8
		1				168	62.7	0	32		98	105	60						4.9	3.1	0.93	0.97	0.395918	36.7347	162.749		95.0527												7.6	8.6				9	10
		1				182	54	1	43		72	110	65						4.4	2.3	1	1	0.454545	47.7273	146.415		85.9806												6.7	6.8				9.2	12
		1				165	60.5	0	21		80	105	65						3.1	1.7	1.7	1.7	1.09677	45.1613	202.343		121.563												5.5	6				7.4	9
		1				184	71.4	1	21		85	120	80						5.1	3.3	0.92	0.93	0.364706	35.2941	167.914		86.8774												7.9	8.7				13	15
		1				174	85.8	1	28		66	120	60						5.6	3.5	1.1	1.1	0.392857	37.5	246.923		123.045												7.9	10				10	13
		1				166	87	0	38.3		86	120	80						4.3	2.2	0.94	0.93	0.43	49	129		66												7.7	6.7				6.3	7.4
		1				180	74.9	1	51		65	115	65						4.09	2.33	0.81	0.76	0.371638	43.0318	93.6325		48.2318												7.6	6.6				6.9	11
		1				158	73.5	0	41		83	117	68						4	1.9	1.1	1.1	0.55	52.5	144.246		82.3265												8.7	5.1				14	12
		1				164	53	0	34		74	95	66						4.2	2.3	1.1	1.1	0.52381	45.2381	155.558		99.2996												6.3	7.9				12	12
		1				188	76.5	1	25		64	111	77						4.4	2.4	1.3	1.2	0.545455	45.4545	201.1		99.4775												6.4	7.2				10	11
		1				166	92	0	26		77	87	59						4.8	3.2	1	1	0.416667	33.3333	168.564		84.3744												6.9	9.9				8	15
		1				174	89.4	1	30		75	138	78						5	2.4	1.4	1.4	0.56	52	288.631		141.338												9.2	7.1				9.3	9.6
		1				180	77	1	32		81	138	89						4.8	3.1	1.2	1.1	0.458333	35.4167	204.391		104.055												9.9	12				7.8	14
		1				180	80	1	34		69	119	65						5.1	3.2	1.2	1.2	0.470588	37.2549	238.921		119.674												9.9	11				12	18
		1				166	58.1	0	27		69	149	107						4.4	2.5	1.1	1.1	0.5	43.1818	167.305		101.81												7.5	9.9				11	12
		1				174	70.6	1	23		47	115	57						5.8	3.3	1.2	1.1	0.37931	43.1034	277.735		150.357												8.9	7.6				16	13
		1				185	71.9	1	30		75	115	70						4.7	3	1.3	1.4	0.595745	36.1702	248.954		127.922												8.1	9.1				17	13
		1				168	86.7	0	26		85	94	64						4	2.3	1.1	1	0.5	42.5	134.896		68.6478												6.2	6.7				11	8.1
		1				156	59.8	0	32		61	99	57						4.7	3	0.9	0.9	0.382979	36.1702	141.341		88.8767												6.9	11				12	15
		1				167	48	0	35		74	116	84						4.5	3	0.7	0.8	0.355556	33.3333	103.497		68.0087												8	12				12	17
		0				165	60	0	27		47	95	60						4.9	2.7	0.7	0.7	0.285714	44.898	109.696		66.1354												8.6	18				10.6	20.6
		0				178	76	0	28		77	110	70						4.5	2.5	0.7	0.7	0.311111	44.4444	94.7453		48.898												10.7	11.2				11.5	15.3
		0				170	60	0	26		62	105	75						4.7	2.8	0.7	0.7	0.297872	40.4255	102.082		60.2274												6.79	10.5				12.1	15.8
		0				173	63	1	30		62	95	60						4.2	2.5	0.9	1	0.47619	40.4762	126.584		72.2285												8.91	12.9				13.3	15.4
		0				166	61	1	33		47	105	65						5.1	2.9	0.8	0.9	0.352941	43.1373	150.388		89.64												5.31	8.24				8.72	24.1
		0				162	67	0	34		80	110	65						4.7	2.9	0.6	0.6	0.255319	38.2979	84.2821		49.1348												9	8.5				13.7	21.7
		0				163	60	0	27		76	105	70						4.4	3	0.9	0.9	0.409091	31.8182	126.791		77.1206												7.5	10.7				11.2	20.1
		0				162	60	0	30		45	105	65						5.1	3	1	1	0.392157	41.1765	186.214		113.772												7.8	10.7				9.9	17
		0				182	84	1	43		60	120	80						5.18	3.31	1.08	0.99	0.382239	36.1004	200.079		97.3789												9.76	10.28				12.45	16.2
		0				179	76	1	30		51	110	70						5.7	3.6	0.97	0.88	0.308772	36.8421	202.625		104.151												8.49	11.2				11.95	19.2
		0				178	74	1	37		66	100	60						5.08	3.4	0.81	0.86	0.338583	33.0709	145.995		76.2068												7.87	9.63				12	14.5
		0				183	83	1	23		54	120	70						5.97	3.7	0.84	0.84	0.281407	38.0235	194.175		94.611												10.8	8.6				15.2	18
		0				164	62	0	23		70	120	70						4.39	2.6	0.68	0.76	0.346241	40.7745	94.1658		56.234												8.7	11.7				13	15.8
		0				165	64	0	25		92	110	60						4.57	2.8	0.75	0.62	0.271335	38.7309	94.6518		55.5214												11.2	12.8				17.3	19
		0				160	60	0	26		58	100	55						4.67	3.27	0.57	0.62	0.265525	29.9786	82.4912		50.8557												9.6	11.8				12.7	23
		0				168	67	0	40		51	120	63						4.94	3.46	0.77	0.81	0.327935	29.9595	129.65		73.6165												8.4	10.8				10.7	13.5
		0				175	65	1	31		52	125	75						5.18	3.73	0.9	0.86	0.332046	27.9923	161.497		90.1795												7.7	10.8				10.4	14.2
		0				170	64	1	28		60	130	65						4.5	3.3	0.67	0.76	0.337778	26.6667	97.34		55.8757												9	12.7				11.3	20.7
		0				165	59	0	40		58	97	51						4.47	2.83	0.67	0.93	0.416107	36.689	111.291		67.5782												8.5	8.5				12	16.7
		0				173	76	1	39		75	124	66						5.4	3.6	0.82	0.79	0.292593	33.3333	154.695		81.5042												7.4	8.3				9.8	13
		0				178	85	1	49		71	120	85						4.67	2.7	0.89	0.84	0.359743	42.1842	132.684		65.2973												9	5.4				9.8	8.8
		0				175	61	0	25		60	121	56						4.8	3.2	0.66	0.66	0.275	33.3333	98.3502		56.4211												8.1	12.2				12	20
		0				162	58	1	24		55	110	70						5.03	3.43	0.81	0.97	0.385686	31.8091	155.972		96.6771												7.5	8.8				12.5	20.7
		0				176	88	1	28		53	120	70						5.47	3.67	0.82	0.87	0.318099	32.9068	168.197		82.2337												10.8	9.9				17.2	18.2
		0				167	88	1	22		79	125	80						5.4	3.4	0.86	0.92	0.340741	37.037	175.85		89.3104												11.3	9				13.3	16.2
		0				169	70	0	21		55	120	65						4.93	3.27	0.58	0.69	0.279919	33.6714	98.248		54.5221												9	14				11.7	21.2
		0				183	72	1	42		55	120	60						5.17	3	1.2	1.07	0.413926	41.9729	226.081		117.019												12.2	10.4				14	17.2
		0				156	65	0	51		48	115	75						4.53	2.3	0.69	0.74	0.326711	49.2274	98.4492		59.7506												9.5	8.7				9.3	14
		0				174	80	1	51		61	125	75						4.67	2.57	0.87	1.05	0.449679	44.9679	152.499		78.287												8.9	7.3				14.5	11.8
		0				177	58	1	29		64	115	70						4.58	3.01	0.65	0.62	0.270742	34.2795	86.4029		50.2255												9.4	10.8				10.7	16
		0				190	91	1	34		51	115	70						5.8	3.3	1.1	1.1	0.37931	43.1034	261.716		119.337												9.3	7.8				12.3	21.5
		0				181	81	1	27		52	105	55						5.8	4.2	1	1	0.344828	27.5862	230.859		114.566												8.8	15				8.7	32
		0				168	73	1	33		59	125	75						4.4	3.1	1.1	1	0.454545	29.5455	156.699		85.7906												8.1	9.6				13	18
		0				168	72	0	26		70	120	65						4.5	2.7	0.8	0.73	0.324444	40	106.18		58.4738												10	16				10.1	16.7
		0				173	63	1	38		63	115	70						4.8	3.1	0.9	0.9	0.375	35.4167	146.369		83.5179												6.7	10.7				14	18.2
		0				179	84	1	33		66	130	70						5.4	3.7	1	1	0.37037	31.4815	204.754		100.862												8.1	11.5				13.2	20
		0				162	58.9	0	23		48	110	45						4.9	3.4	1	0.87	0.355102	30.6122	159.335		98.1178												6.1	9.7				8.5	17.8
		0				163	61	0	24		71	120	70						5	3	0.8	0.8	0.32	40	134.497		81.2352												9.3	15				10.8	25
		0				161	50.9	0	25		72	110	60						4.3	2.8	0.7	0.8	0.372093	34.8837	95.8585		63.09												7	12.5				9.8	15.2
		0				161	48	0	24		69	85	60						4.3	2.8	0.8	0.7	0.325581	34.8837	95.8585		64.6827												5.8	9.5				8.6	15.5
		0				165	52.7	0	24		47	105	55						4.9	3.1	0.86	0.81	0.330612	36.7347	137.338		87.4943												6.2	10.7				8.5	15.5
		0				171	66	1	21		69	110	55						5.2	3.5	0.9	0.9	0.346154	32.6923	167.371		94.4247												9.3	14				13	21
		0				169	62.9	0	51		66	137	88						4.9	3.1	0.78	0.8	0.326531	36.7347	127.866		74.2581												7	6.6				9.9	9.2
		0				160	63	0	28		80	135	84						4.7	3.4	0.88	0.69	0.293617	27.6596	118.159		71.3501												9.4	12				10	17
		0				158	53	0	27		78	121	79						4.5	3.1	0.7	0.75	0.333333	31.1111	99.0844		64.9823												9	12
		0				155	50	0	42		68	135	96						4.3	2.7	0.82	0.75	0.348837	37.2093	101.75		69.3611												5.2	9				6.7	12
		0				174	65.5	1	24		61	124	58						5.1	3.4	0.7	0.7	0.27451	33.3333	117.587		65.719												8.6	14				10	16
		0				157	49	0	42		75	107	62						4.1	2.5	0.72	0.71	0.346341	39.0244	83.1577		56.6468												7.7	11				9.1	17
		0				174	99	0	46		57	112	65						4.5	3	0.85	0.95	0.422222	33.3333	131.552		61.6861												7.6	8				8.3	11
		0				161	59	0	31		50	107	66						4.9	3.3	0.86	0.96	0.391837	32.6531	153.712		95.0124												6.3	9.6				9.3	18
		0				176	75	0	46		57	138	78						4.8	2.9	0.81	0.84	0.35	39.5833	130.581		68.3308												5.9	9.3				9.9	13
		0				167	75	1	45		67	131	74						4.7	3.1	0.89	0.92	0.391489	34.0426	142.387		77.3986												7.2	8.1				11	10
		0				159	52.3	0	22		67	121	76						3.9	2.1	0.65	0.71	0.364103	46.1538	71.6392		47.0336												8.4	11				10	26
		0				166	75	1	23		65	129	70						5.1	3.5	0.9	0.89	0.34902	31.3725	160.812		87.7955												8	8.9				9.5	14
